# Supplementary material for: The role of cultural norms in shaping attitudes towards amphibians in Cape Town, South Africa
Source: PLoS One. 2020 Feb 24;15(2):e0219331. doi: 10.1371/journal.pone.0219331 (PMC7039669; doi:10.1371/journal.pone.0219331)
Supplement: S1 Fig — (XLSX) [file pone.0219331.s001.xlsx]

## Sheet: Social quesionnaire
	People and Frogs in Lower Liesbeeck Suburbs
	Section A: Demographic Details (circle applicable)											For Office use
	1	How old are you roughly?
		1	2	3	4	5
		0-17	18-30	31-50	51-70	>70
	2	Highest level of education achieved:
		1	2	3	4
		Primary	High	College/ Tech/ Uni	Post Grad
	4	What is your mother tongue/ cultural identity
		1	2	3	4
		English	Afrikaans	Xhosa	Other
		If other specify
	Section B: Preferences and Behaviour
6	Select one from the list below which best describes your feelings towards frogs:
	1
	2
	3
	4
	5
7	If you found a frog in your garden would you:
	1
	2
	3
	4
	5
8	If you found a frog in your house would you:
	1
	2
	3
	4
	5
	6
	How much do you agree or disagree with the following statements?							Don't know	Totally Disagree	Disagree	Neutral	Agree	Totally agree
9	All Frogs should be killed							0	5	4	3	2	1
10	Frogs should be protected in the wild							0	1	2	3	4	5
11	Frogs should be protected in green places in the city							0	1	2	3	4	5
12	We must make cities easier for frogs to move through.							0	1	2	3	4	5
13	Frog calls keep you awake at night							0	5	4	3	2	1
14	I like listening to their calls when it rains.							0	1	2	3	4	5
15	I don't know what a frog's call would sound like.							0	5	4	3	2	1
	Section C: Perceptions
	Indicate which of the following statements you believe to be true and which of them are false
								1	0	2		Correct Answer
16	You will get warts if you touch frogs & toads							TRUE	FALSE	Don't know		0
17	Frogs cause lightning							TRUE	FALSE	Don't know		0
18	Frogs spread disease to humans							TRUE	FALSE	Don't know		0
19	Frogs are harmless to people							TRUE	FALSE	Don't know		1
20	Some frogs secrete a mild toxin on their backs when hurt							TRUE	FALSE	Don't know		1
21	Frogs eat garden pests such as slugs, snails & mosquitos							TRUE	FALSE	Don't know		1
22	Amphibians* are dying out faster than any other animal							TRUE	FALSE	Don't know		1
		* includes frogs, toads, newts, salamanders & caecilians
23		How old were the first time that you can remember coming into contact with a frog?
24	Can you share something from your life experiences about frogs, a memory or something an elder told you…?
		I'm going to show you 4 pictures of different frogs.
		For each one can you react and say If you think it's likeable, gross, or scary?
25
		A	Likeable		B	Likeable		C	Likeable		D	Likeable
			Gross			Gross			Gross			Gross
			Scary			Scary			Scary			Scary
			Other			Other			Other			Other
26		If your answer was different to your general statement earlier on, would you respond any differently if you found it in your house/ garden? How so?
